# Supplementary material for: Determinants of wheat residue burning: Evidence from India
Source: PLoS One. 2023 Dec 29;18(12):e0296059. doi: 10.1371/journal.pone.0296059 (PMC10756511; doi:10.1371/journal.pone.0296059)
Supplement: S1 File — (XLSX) [file pone.0296059.s002.xlsx]

## Sheet: Data
Original ID	Village Number	1.3 Relationship of respondent with hh head	1.4.2 Respondent Gender	1.4.3 Respondent Age (Years)	1.4.4 Respondent Education	1.4.5 Respondent Primary job	Other(99) Please specify	1.4.6 Respondent Secondary job	Other(99) Please specify	1.5 Type of house	1.6a. tractor own	1.6b. tractor available for hire	1.7a Seeder own	1.7b Seeder available for hire	1.8a Thrasher own	1.8b Thrasher available for hire	1.9a Driller own	1.9b Driller available for hire	1.10a Harvester own	1.10b Harvester available for hire	1.11 Number of Buffaloes	1.12 Number of Cows	1.13 Number of Bullocks	1.14 Number of Goats	1.15 Number of Others	Specify opthers	1.16a. Cultivated land for paddy in 2018 (Killa)	1.16b Owned land for paddy in 2018 (Killa)	1.17a. Cultivated land for Soft wheat in 2018-19 (Killa)	1.17b Owned land for Soft wheat in 2018-19 (Killa)	1.18a. Cultivated land for Hard wheat in 2018-19 (Killa)	1.18b Owned land for Hard wheat in 2018-19 (Killa)	1.19a. Cultivated land for other crop in 2018-19 (Killa)	1.19b Owned land for other crop in 2018-19 (Killa)	2.1 Is burning paddy residue a common practice in your village?	2.2 Is burning Wheat residue a common practice in your village?	2.3a Time period of wheat residue removal in your village in April/May 2018 Start Date	2.3b. Time period of wheat residue removal in your village in April/May 2018 End Date	2.4 In the last 5 years, was Wheat residue ever burnt on your land?	2.5 How many times was Wheat residue burnt on your land in last 5 years?	2.6 Did you burn wheat residue this season?	2.7 If Yes in 2.6 then Specify how many acres?	2.8.1 Why do you choose to burn- No other use	2.8.2 Why do you choose to burn- Expensive to hire machine	2.8.3 Why do you choose to burn- Expensive to hire labour	2.8.4 Why do you choose to burn- Because of combine harvester	2.8.5 Why do you choose to burn- Improve Soil Quality	2.8.6 Why do you choose to burn- Other Specify	Other Specify
103	1	Self	1	35	3	1	0	0	0	1	0	1	0	1	0	1	0	1	0	1	4	3	0	0	0	0	7	3.5	6	3.5	0	0	1	1	4	2	2019-04-20	2019-05-05	1	2	0		0	0	0	1	0	0
106	1	Self	1	52	4	1	0	0	0	1	0	1	0	1	0	1	0	1	0	1	0	0	0	0	0	0	3	3	3	3	0	0	0	0	3	2	2019-04-20	2019-05-05	1	3	0		0	0	0	1	0	0
108	1	Self	1	65	3	1	0	0	0	1	0	1	0	1	0	1	0	1	0	1	2	1	0	0	0	0	8	8	7	7	0	0	1	1	4	1	2019-04-20	2019-05-02	1	2	0		0	0	1	0	0	0
109	1	Self	1	27	6	1	0	0	0	1	1	1	1	1	1	1	1	1	0	1	4	3	0	0	0	0	18	8	16	6	0	0	2	2	3	2	2019-04-20	2019-05-05	1	3	1	2	0	0	0	1	0	0
110	1	Self	1	50	5	1	0	2	0	1	1	1	1	1	1	1	1	1	0	1	9	4	0	0	0	0	18	9	16	7	0	0	2	2	2	2	2019-04-20	2019-05-02	0	0	0		0	0	0	1	0	0
114	1	Self	1	46	2	1	0	2	0	1	0	1	0	1	0	1	0	1	0	1	4	4	0	0	0	0	1	1	0.75	0.75	0	0	0.25	0.25	3	1	2019-04-20	2019-04-30	1	3	0		0	0	1	0	0	0
118	1	Son	1	27	3	1	0	0	0	1	0	1	0	1	0	1	0	1	0	1	0	2	0	0	0	0	1	1	1	1	0	0	0	0	2	1	2019-04-20	2019-05-05	0	0	0		0	0	0	0	1	0
119	1	Son	1	27	4	1	0	0	0	1	0	1	0	1	0	1	0	1	0	1	4	3	0	0	0	0	5	5	4	4	0	0	1	1	2	2	2019-04-20	2019-05-05	1	2	0		0	0	0	1	0	0
120	1	Self	1	56	2	1	0	0	0	1	0	1	0	1	0	1	0	1	0	1	1	0	0	0	0	0	1	1	1	1	0	0	0	0	2	1	2019-04-20	2019-05-05	0	0	0		0	0	0	1	0	0
121	1	Brother	1	21	5	1	0	0	0	1	0	1	0	1	0	1	0	1	0	1	0	0	0	0	0	0	2	2	2	2	0	0	0	0	2	1	2019-04-20	2019-05-05	0	0	0		0	0	1	0	0	0
122	1	Son	1	36	3	1	0	0	0	1	0	1	0	1	0	1	0	1	0	1	1	1	0	0	0	0	3	3	3	3	0	0	0	0	4	2	2019-04-20	2019-05-05	0	0	0		0	0	0	1	0	0
123	1	Son	1	25	5	1	0	0	0	2	0	1	0	1	0	1	0	1	0	1	2	0	0	0	0	0	2	2	2	2	0	0	0	0	3	1	2019-04-20	2019-05-05	0	0	0		0	0	0	1	0	0
124	1	Son	1	26	3	1	0	2	0	1	0	1	0	1	0	1	0	1	0	1	4	3	0	0	0	0	10	10	7	7	0	0	3	3	3	1	2019-04-20	2019-05-05	1	4	1	2	0	0	0	1	0	0
125	1	Son	1	26	4	1	0	0	0	2	0	1	0	1	0	1	0	0	0	1	0	2	0	0	0	0	3	3	2	2	0	0	1	1	2	2	2019-04-20	2019-05-05	0	0	0		0	0	0	1	0	0
139	1	Self	1	38	3	1	0	2	0	1	1	1	1	1	1	1	1	1	0	1	8	4	0	0	0	0	45	25	44	24	0	0	1	1	3	3	2019-04-20	2019-05-05	1	4	1	3	0	0	0	1	0	0
141	1	Self	1	36	6	1	0	0	0	1	1	1	1	1	1	1	0	1	0	1	4	3	0	0	0	0	15	8	14	7	0	0	1	1	3	1	2019-04-20	2019-05-05	1	2	0		0	0	1	0	0	0
142	1	Son	1	35	2	1	0	0	0	1	1	1	1	1	1	1	0	1	0	1	4	4	0	0	0	0	12	12	12	12	0	0	1	1	3	1	2019-04-20	2019-05-05	0	0	0		1	0	0	0	0	0
144	1	Self	1	55	2	1	0	0	0	1	0	1	0	1	0	1	0	1	0	1	2	0	0	0	0	0	3	3	3	3	0	0	0	0	1	1	2019-04-15	2019-04-30	0	0	0		0	0	0	1	0	0
145	1	Son	1	25	5	1	0	2	0	1	1	1	1	1	1	1	0	1	0	1	5	1	0	0	0	0	3	3	3	3	0	0	1	1	2	1	2019-04-20	2019-05-05	0	0	0		0	0	0	1	0	0
150	1	Self	1	62	2	1	0	0	0	1	0	1	0	1	0	1	0	1	0	1	2	0	0	0	0	0	2	2	2	2	0	0	0.5	0.5	2	2	2019-04-20	2019-05-05	0	0	0		0	0	0	1	0	0
151	1	Son	1	32	3	1	0	2	0	1	0	1	0	1	0	1	0	1	0	1	8	0	0	0	0	0	1	1	1	1	0	0	0	0	1	1	2019-04-20	2019-05-05	0	0	0		0	0	1	0	0	0
155	1	Self	1	30	5	1	0	0	0	1	1	1	1	1	1	1	1	1	0	1	4	2	0	0	0	0	8	4	7	3	0	0	1	1	1	1	2019-04-20	2019-05-05	0	0	0		0	0	0	1	0	0
156	1	Self	1	54	0	1	0	2	0	1	1	1	0	1	1	1	0	1	0	1	4	3	0	0	0	0	8.5	8.5	8	8	0	0	0.5	0.5	3	2	2019-04-20	2019-05-05	1	3	0		0	1	0	0	0	0
157	1	Self	1	45	4	1	0	2	0	1	1	1	1	1	1	1	1	1	0	1	12	0	0	0	0	0	13	13	12	12	0	0	1	1	2	1	2019-04-20	2019-05-05	1	1	0		0	0	1	0	0	0
160	1	Son	1	33	5	1	0	0	0	1	0	1	0	1	0	1	0	1	0	1	2	2	0	0	0	0	9	4	8	3	0	0	1	1	2	1	2019-04-20	2019-05-05	0	0	0		0	0	0	1	0	0
174	1	Self	1	60	0	1	0	0	0	1	0	1	0	1	0	1	0	1	0	1	2	2	0	0	0	0	8	8	7	7	0	0	1	1	4	2	2019-04-20	2019-05-05	1	3	1	1	0	0	0	1	0	0
175	1	Son	1	22	3	1	0	0	0	1	0	1	0	1	0	1	0	1	0	1	1	2	0	0	0	0	3	3	3	3	0	0	0.4	0.4	2	1	2019-04-20	2019-05-05	0	0	0		0	0	0	1	0	0
178	1	Son	1	38	5	1	0	6	0	1	0	1	0	0	0	1	0	1	0	0	3	2	0	0	0	0	3	3	3	3	0	0	0	0	3	1	2019-04-20	2019-05-05	0	0	0		0	0	1	0	0	0
182	1	Self	1	37	2	1	0	0	0	1	0	1	0	1	0	1	0	1	0	1	3	2	0	0	0	0	10	2	10	2	0	0	0	0	3	2	2019-04-20	2019-05-05	1	3	0		0	0	0	1	0	0
183	1	Self	1	56	0	1	0	0	0	1	0	1	0	1	0	1	0	1	0	1	2	1	0	0	0	0	12	12	12	12	0	0	0.5	0.5	3	2	2019-04-20	2019-05-05	0	0	0		0	0	1	0	0	0
191	1	Self	1	63	6	1	0	0	0	1	1	1	0	1	0	1	0	1	0	1	2	2	0	0	0	0	5.5	5.5	5	5	0	0	0.5	0.5	1	1	2019-04-20	2019-05-05	0	0	0		0	0	0	1	0	0
195	1	Son	1	22	5	1	0	0	0	1	1	1	1	1	1	1	1	1	0	1	1	3	0	0	0	0	5	5	5	5	0	0	0.4	0.4	2	1	2019-04-20	2019-05-05	0	0	0		1	0	0	0	0	0
196	1	Son	1	22	5	1	0	0	0	1	0	1	0	1	0	1	0	1	0	1	0	2	0	0	0	0	1	1	1	1	0	0	0	0	1	1	2019-04-20	2019-05-05	0	0	0		0	0	0	1	0	0
198	1	Son	1	39	5	1	0	0	0	1	1	1	1	1	1	1	0	1	0	1	1	1	0	0	0	0	11.5	12	11.5	12	0	0	0.5	0.5	2	1	2019-04-20	2019-05-05	0	0	0		0	0	0	1	0	0
200	1	Son	1	32	4	1	0	0	0	1	0	1	0	1	0	1	0	1	0	1	2	4	0	0	0	0	12	2	12	1.5	0	0	0.5	0.5	2	2	2019-04-20	2019-05-05	0	0	0		0	0	0	1	0	0
205	1	Self	1	75	0	1	0	0	0	1	1	1	0	1	0	1	0	1	0	1	3	2	0	0	0	0	10	5	8	3	0	0	2	2	3	2	2019-04-20	2019-05-05	1	3	0		0	0	0	1	0	0
207	1	Self	1	55	6	1	0	2	0	1	1	1	1	1	1	1	0	1	0	1	12	3	0	0	0	0	24	12	20	12	0	0	1	1	3	2	2019-04-20	2019-05-05	0	0	0		0	0	1	0	0	0
209	2	Son	1	55	4	1	0	0	0	1	0	1	0	1	0	1	0	1	0	1	2	0	0	0	0	0	5	5	4	4	0	0	1	1	2	1	2019-04-20	2019-05-05	0	0	0		0	0	0	1	0	0
212	2	Son	1	42	6	1	0	4	0	1	0	1	0	1	0	1	0	1	0	1	0	1	0	0	0	0	3	3	2.5	2.5	0	0	0.5	0.5	2	2	2019-04-20	2019-05-05	0	0	0		0	0	0	1	0	0
218	2	Self	1	60	0	1	0	0	0	1	0	1	0	1	0	1	0	1	0	1	0	0	0	0	0	0	5	3.5	3.5	3.5	0	0	1.5	1.5	2	2	2019-04-20	2019-05-05	0	0	0		0	0	0	1	0	0
219	2	Son	1	35	4	1	0	0	0	1	1	1	1	1	0	1	1	1	0	1	2	2	0	0	0	0	30	30	29	29	0	0	1	1	3	2	2019-04-20	2019-05-05	1	5	1	2	0	0	0	1	0	0
225	2	Self	1	45	3	1	0	0	0	1	0	1	0	1	0	1	0	1	0	1	1	1	0	0	0	0	6	4	4	4	0	0	2	2	2	2	2019-04-20	2019-05-05	0	0	0		0	0	0	1	0	0
226	2	Self	1	48	4	1	0	4	0	1	0	1	0	1	0	1	0	1	0	1	0	0	0	0	0	0	3.5	3.5	3.5	3.5	0	0	0	0	4	3	2019-04-20	2019-05-05	1	2	0		0	0	0	1	0	0
234	2	Son	1	24	6	1	0	0	0	1	0	1	0	1	0	1	0	1	0	1	1	1	0	0	0	0	5	5	5	5	0	0	0	0	3	1	2019-04-20	2019-05-05	0	0	0		0	0	0	1	0	0
241	2	Self	1	47	1	1	0	2	0	1	1	1	0	1	1	1	0	1	0	1	4	2	0	0	0	0	4	4	3.75	3.75	0	0	0.25	0.25	3	2	2019-04-20	2019-05-05	0	0	0		0	0	0	1	0	0
244	2	Son	1	28	4	1	0	2	0	1	1	1	1	1	0	1	0	1	0	1	3	6	0	0	0	0	18	16	16	14	0	0	2	2	3	2	2019-04-20	2019-05-05	0	0	0		0	0	0	1	0	0
247	2	Son	1	21	5	1	0	0	0	1	0	1	0	1	0	1	0	1	0	1	1	1	0	0	0	0	8	8	8	8	0	0	0	0	2	2	2019-04-20	2019-05-05	1	2	1	1	0	0	0	1	0	0
248	2	Son	1	65	0	1	0	0	0	1	0	1	0	1	0	1	0	1	0	1	0	0	0	0	0	0	1	1	1	1	0	0	0	0	3	1	2019-04-20	2019-05-05	0	0	0		0	0	0	1	0	0
253	2	Son	1	20	4	1	0	0	0	1	0	1	0	1	0	1	0	1	0	1	2	0	0	0	0	0	3	3	2.75	2.75	0	0	0.25	0.25	2	2	2019-04-20	2019-05-05	1	2	1	0.5	0	0	0	1	0	0
256	2	Self	1	50	2	1	0	0	0	1	0	1	0	1	0	1	0	1	0	1	2	0	0	0	0	0	2	2	2	2	0	0	0	0	3	2	2019-04-20	2019-05-05	0	0	0		0	0	0	1	0	0
257	2	Self	1	22	5	1	0	2	0	1	0	1	0	1	0	1	0	1	0	1	4	4	0	0	0	0	3	3	2.5	2.5	0	0	0.5	0.5	3	1	2019-04-20	2019-05-05	0	0	0		0	0	0	1	0	0
258	2	Self	1	45	0	1	0	0	0	1	0	1	0	1	0	1	0	1	0	1	2	1	0	0	0	0	18	16	18	16	0	0	0.25	0.25	2	1	2019-04-20	2019-05-05	0	0	0		0	0	1	0	0	0
259	2	Self	1	48	3	1	0	6	0	1	0	1	0	1	0	1	0	1	0	1	2	0	0	0	0	0	8	8	7	7	0	0	1	1	3	1	2019-04-20	2019-05-05	0	0	0		0	0	0	1	0	0
260	2	Son	1	45	2	1	0	0	0	1	0	1	0	1	0	1	0	1	0	1	2	1	0	0	0	0	5	5	4	4	0	0	1	1	2	2	2019-04-20	2019-05-05	0	0	0		0	0	0	1	0	0
263	2	Self	1	63	3	1	0	2	0	1	0	1	0	1	0	1	0	1	0	1	7	0	0	0	0	0	4	2	3.5	1.5	0	0	0.5	0.5	3	2	2019-04-20	2019-05-05	0	0	0		0	0	0	1	0	0
266	2	Self	1	64	3	1	0	0	0	1	0	1	0	1	0	1	0	1	0	1	0	0	0	0	0	0	4	4	4	4	0	0	0	0	1	1	2019-04-20	2019-05-05	0	0	0		0	0	1	0	0	0
269	2	Self	1	40	5	1	0	2	0	1	1	1	1	1	1	1	1	1	0	1	12	4	1	0	0	0	30	10	28	8	0	0	2	2	3	2	2019-04-20	2019-05-05	99	0	0		0	0	0	1	0	0
270	2	Self	1	38	4	1	0	2	0	1	1	1	0	1	0	1	0	1	0	1	3	7	0	0	0	0	15	10	10	10	0	0	5	5	2	2	2019-04-20	2019-05-05	0	0	0		0	0	0	1	0	0
271	2	Self	1	44	5	1	0	2	0	1	0	1	0	1	0	1	0	1	0	1	5	0	0	0	0	0	4	4	4	4	0	0	0	0	3	1	2019-04-20	2019-05-05	0	0	0		0	0	0	1	0	0
272	2	Self	1	50	2	1	0	0	0	1	0	1	0	1	0	1	0	1	0	1	2	3	0	0	0	0	3	3	3	3	0	0	0	0	1	1	2019-04-20	2019-05-05	0	0	0		0	0	0	1	0	0
278	2	Self	1	49	3	1	0	0	0	1	0	1	0	1	0	1	0	1	0	1	3	1	0	0	0	0	6	5	5	5	0	0	1	1	2	1	2019-04-20	2019-05-05	0	0	0		0	0	0	1	0	0
280	2	Son	1	34	5	1	0	0	0	1	1	1	0	1	0	1	0	1	0	1	2	6	0	0	0	0	12	6	11	5	0	0	1	1	3	2	2019-04-20	2019-05-05	0	0	0		0	0	1	0	0	0
283	2	Self	1	40	4	1	0	0	0	1	0	1	0	1	0	1	0	1	0	1	2	1	0	0	0	0	10	4	10	4	0	0	0	0	2	1	2019-04-20	2019-05-05	0	0	0		0	0	0	1	0	0
285	2	Self	1	47	4	1	0	0	0	1	0	1	0	1	0	1	0	1	0	1	0	0	0	0	0	0	4	4	4	4	0	0	0	0	3	2	2019-04-20	2019-05-05	0	0	0		0	0	0	1	0	0
286	2	Son	1	32	4	1	0	2	0	1	0	1	0	1	0	1	0	1	0	1	4	2	1	0	0	0	12	8	11	7	0	0	1	1	2	1	2019-04-20	2019-05-05	1	2	0		0	0	0	1	0	0
288	2	Self	1	62	4	1	0	0	0	2	0	1	0	1	0	1	0	1	0	1	4	1	0	0	0	0	5	1	4	0	0	0	1	1	3	1	2019-04-20	2019-05-05	0	0	0		0	0	1	0	0	0
289	2	Son	1	25	5	1	0	2	0	1	1	1	1	1	1	1	1	1	0	1	5	3	0	0	0	0	12	12	10	10	0	0	2	2	4	2	2019-04-20	2019-05-05	1	3	1	1	0	0	0	1	0	0
293	2	Son	1	35	5	1	0	0	0	1	0	1	0	1	0	1	0	1	0	1	1	1	0	0	0	0	2	2	2	2	0	0	0	0	3	1	2019-04-20	2019-05-05	0	0	0		0	0	0	1	0	0
294	2	Son	1	26	5	1	0	4	0	1	0	1	0	1	0	1	0	1	0	1	1	0	0	0	0	0	5	0	5	0	0	0	0	0	3	1	2019-04-20	2019-05-05	0	0	0		0	1	0	0	0	0
295	2	Self	1	31	3	1	0	3	0	1	0	1	0	1	0	1	0	1	0	1	0	0	0	0	0	0	2.5	2.5	2.5	2.5	0	0	0	0	3	1	2019-04-20	2019-05-05	0	0	0		0	0	0	1	0	0
297	2	Self	1	38	4	1	0	5	0	1	0	1	0	1	0	1	0	1	0	1	1	0	0	0	1	Horse	2	2	2	2	0	0	0	0	3	1	2019-04-20	2019-05-05	0	0	0		0	0	0	1	0	0
299	2	Self	1	45	0	1	0	2	0	1	0	1	0	1	0	1	0	1	0	1	4	1	0	0	0	0	6	0	6	6	0	0	0.5	0.5	2	1	2019-04-20	2019-05-05	0	0	0		0	0	0	1	0	0
301	2	Self	1	38	2	1	0	0	0	1	1	1	1	1	1	1	1	1	1	1	2	3	0	0	0	0	10	10	10	10	0	0	1	1	2	1	2019-04-20	2019-05-05	0	0	0		0	0	1	0	0	0
303	2	Son	1	45	0	1	0	2	0	1	0	1	0	1	0	1	0	1	0	1	8	15	0	0	0	0	12	3	9	9	0	0	3	3	3	1	2019-04-20	2019-05-05	0	0	0		0	0	0	1	0	0
304	2	Self	1	30	5	1	0	0	0	1	0	1	0	1	0	1	0	1	0	1	2	0	0	0	0	0	35	10	29	4	0	0	6	6	3	2	2019-04-20	2019-05-05	1	2	0		0	0	0	1	0	0
305	2	Self	1	40	5	1	0	0	0	1	1	1	1	1	0	1	0	1	0	1	2	1	0	0	0	0	6	6	6	6	0	0	0	0	2	1	2019-04-20	2019-05-05	0	0	0		0	0	0	1	0	0
307	3	Self	1	50	4	1	0	2	0	1	0	1	0	1	0	1	0	1	0	1	3	3	0	0	0	0	7	7	7	7	0	0	0	0	2	1	2019-04-20	2019-05-05	0	0	0		0	0	0	0	0	1	Farm becmes ready for other crop quickly.
313	3	Self	1	46	0	1	0	0	0	1	0	1	0	1	0	1	0	1	0	1	3	0	0	0	0	0	12	5	12	5	0	0	0	0	2	1	2019-04-20	2019-05-05	0	0	0		0	0	0	1	0	0
315	3	Self	1	42	4	1	0	2	0	1	1	1	0	1	0	1	0	1	0	1	8	2	0	0	0	0	9	9	8	8	0	0	1	1	2	1	2019-04-20	2019-05-05	0	0	0		1	0	0	0	0	0
316	3	Self	1	41	4	1	0	2	0	1	0	1	0	1	0	1	0	1	0	1	4	8	0	0	0	0	4.5	2.5	4.5	2.5	0	0	0	0	3	2	2019-04-20	2019-05-05	0	0	0		0	0	0	1	0	0
317	3	Son	1	26	5	1	0	2	0	1	1	1	1	1	0	1	0	1	0	1	7	1	0	0	0	0	6	6	5.5	5.5	0	0	0.5	0.5	3	2	2019-04-20	2019-05-05	1	3	0		0	0	1	0	0	0
323	3	Self	1	55	1	1	0	0	0	2	0	1	0	1	0	1	0	1	0	1	0	0	0	0	0	0	1	1	1	1	0	0	0	0	3	1	2019-04-20	2019-05-05	0	0	0		0	0	0	1	0	0
325	3	Self	1	50	5	1	0	0	0	1	1	1	0	1	0	1	0	1	0	1	2	0	0	0	0	0	14	7	11	7	0	0	3	3	2	2	2019-04-20	2019-05-05	1	2	0		0	0	0	1	0	0
326	3	Self	1	51	4	1	0	4	0	1	1	1	1	1	1	1	1	1	0	1	4	2	0	0	0	0	40	40	35	35	0	0	1	1	3	2	2019-04-20	2019-05-05	1	1	0		0	0	0	1	0	0
333	3	Son	1	35	6	1	0	0	0	1	1	1	0	1	0	1	1	1	0	1	6	2	0	0	0	0	2	2	2	2	0	0	10	10	4	1	2019-04-20	2019-05-05	0	0	0		0	0	0	1	0	0
334	3	Son	1	24	5	1	0	0	0	1	0	1	0	1	0	1	0	1	0	1	3	2	0	0	0	0	6	4	6	4	0	0	0	0	2	2	2019-04-20	2019-05-05	0	0	0		0	0	0	1	0	0
338	3	Self	1	50	4	1	0	0	0	1	1	1	1	1	1	1	1	1	0	1	3	4	0	0	0	0	30	30	29	29	0	0	1	1	3	3	2019-04-20	2019-05-05	1	4	1	4	0	0	0	1	0	0
341	3	Son	1	30	6	1	0	0	0	1	1	1	0	1	0	1	0	1	0	1	2	2	0	0	0	0	6	6	6	6	0	0	0	0	2	1	2019-04-20	2019-05-05	0	0	0		0	0	0	1	0	0
342	3	Self	1	35	5	1	0	2	0	1	1	1	1	1	1	1	0	1	0	1	7	1	0	0	0	0	6	3	5	2	0	0	1	1	3	1	2019-04-20	2019-05-05	0	0	0		0	0	0	1	0	0
343	3	Self	1	38	3	1	0	4	0	1	1	1	1	1	1	1	0	1	0	1	2	0	0	0	0	0	3	3	2.5	2.5	0	0	0.5	0.5	3	2	2019-04-20	2019-05-05	0	0	0		0	0	0	1	0	0
344	3	Self	1	54	0	1	0	0	0	1	0	1	0	1	0	1	0	1	0	1	3	0	0	0	0	0	7	3	6.75	2.75	0	0	0.25	0.25	2	1	2019-04-20	2019-05-05	0	0	0		0	0	1	0	0	0
347	3	Self	1	46	3	1	0	2	0	1	1	1	0	1	0	1	0	1	0	1	5	0	0	0	0	0	5	1	5	1	0	0	0	0	4	2	2019-04-20	2019-05-05	1	2	0		0	0	0	1	0	0
350	3	Self	1	40	1	1	0	2	0	1	0	1	0	1	0	1	0	1	0	1	3	2	0	0	0	0	7	7	6	6	0	0	1	1	4	2	2019-04-20	2019-05-05	1	3	0		0	0	0	1	0	0
352	3	Son	1	24	4	1	0	0	0	1	0	1	0	1	0	1	0	1	0	1	1	1	0	0	0	0	4.5	4.5	4	4	0	0	0.5	0.5	2	1	2019-04-20	2019-05-05	0	0	0		0	0	0	1	0	0
358	3	Son	1	23	7	1	0	0	0	1	1	1	1	1	0	1	1	1	0	1	3	0	0	0	0	0	25	25	24.5	24.5	0	0	0.5	0.5	2	1	2019-04-20	2019-05-05	1	2	0		0	0	0	1	0	0
360	3	Son	1	35	3	1	0	2	0	2	0	1	0	1	0	1	0	1	0	1	4	2	0	0	0	0	4.5	4.5	4	4	0	0	0.5	0.5	4	1	2019-04-20	2019-05-05	0	0	0		0	0	1	0	0	0
361	3	Son	1	21	5	1	0	2	0	1	0	1	0	1	0	1	0	1	0	1	5	2	0	0	0	0	2	2	2	2	0	0	0	0	2	2	2019-04-20	2019-05-05	0	0	0		0	0	0	1	0	0
366	3	Self	1	45	4	1	0	0	0	1	1	1	1	1	1	1	0	1	1	1	6	2	0	0	0	0	45	30	42	27	0	0	3	3	2	2	2019-04-20	2019-05-05	0	0	0		0	0	0	1	0	0
376	3	Self	1	60	1	1	0	0	0	1	1	1	0	1	0	1	0	1	0	1	0	0	0	0	0	0	18	9	18	8	0	0	0	0	3	2	2019-04-20	2019-05-05	1	3	0		0	0	0	1	0	0
377	3	Self	1	35	5	1	0	0	0	1	1	1	1	1	1	1	0	1	0	1	3	2	0	0	0	0	15	15	14	14	0	0	1	1	2	1	2019-04-20	2019-05-05	0	0	0		0	0	0	1	0	0
387	3	Self	1	28	5	1	0	4	0	1	1	1	1	1	0	1	0	1	0	1	4	2	0	0	0	0	16	4	15	3	0	0	1	1	3	2	2019-04-20	2019-05-05	1	2	0		0	0	0	1	0	0
391	3	Self	1	32	5	1	0	2	0	1	0	1	0	1	0	1	0	1	0	1	4	2	0	0	0	0	5.5	5.5	5	5	0	0	0.5	0.5	2	1	2019-04-20	2019-05-05	0	0	0		0	0	1	0	0	0
392	3	Self	1	30	6	1	0	0	0	2	0	1	0	1	0	1	0	1	0	1	2	0	0	0	0	0	3	3	3	3	0	0	0	0	3	1	2019-04-20	2019-05-05	0	0	0		0	0	0	1	0	0
393	3	Son	1	36	1	1	0	0	0	1	0	1	0	1	0	1	0	1	0	1	4	1	0	0	0	0	7.5	6	7.5	6	0	0	0	0	3	2	2019-04-20	2019-05-05	1	3	0		0	0	0	1	0	0
394	3	Self	1	51	4	1	0	0	0	1	0	1	0	1	0	1	0	1	0	1	1	2	0	0	0	0	5	1	5	1	0	0	0	0	3	2	2019-04-20	2019-05-05	1	2	0		0	0	0	1	0	0
398	3	Self	1	47	4	1	0	0	0	1	0	1	0	1	0	1	0	1	0	1	1	1	2	0	0	0	3	3	2.7	2.7	0	0	0.3	0.3	2	1	2019-04-20	2019-05-05	0	0	0		0	0	0	1	0	0
399	3	Self	1	44	5	1	0	0	0	1	0	1	0	1	0	1	0	1	0	1	1	1	0	0	0	0	3	3	3	3	0	0	0	0	1	1	2019-04-20	2019-05-05	0	0	0		0	0	0	1	0	0
400	3	Self	1	40	3	1	0	0	0	1	0	1	0	1	0	1	0	1	0	1	3	0	0	0	0	0	3	3	0	0	2.5	2.5	0.5	0.5	3	1	2019-04-20	2019-05-05	0	0	0		0	0	1	0	0	0
401	3	Son	1	21	4	1	0	0	0	1	1	1	1	1	1	1	1	1	0	1	3	0	0	0	0	0	10	10	9	9	0	0	1	1	2	1	2019-04-20	2019-05-05	1	2	0		0	0	0	1	0	0
402	3	Self	1	55	2	1	0	0	0	1	0	1	0	1	0	1	0	1	0	1	2	2	0	0	0	0	7.5	7.5	7	7	0	0	0.5	0.5	3	2	2019-04-20	2019-05-05	0	0	0		0	0	0	1	0	0
410	3	Self	1	54	3	1	0	0	0	2	0	1	0	1	0	1	0	1	0	1	2	0	0	0	0	0	2.5	2.5	2	2	0	0	0.5	0.5	2	1	2019-04-20	2019-05-05	0	0	0		0	0	0	1	0	0
411	3	Self	1	29	7	1	0	0	0	1	0	1	0	1	0	1	0	1	0	1	0	0	0	0	0	0	8	8	8	8	0	0	0	0	3	2	2019-04-20	2019-05-05	1	4	0		0	0	1	0	0	0
412	3	Self	1	45	3	1	0	0	0	1	1	1	0	1	1	1	1	1	0	1	2	2	0	0	0	0	26	26	19	19	6	6	1	1	3	2	2019-04-20	2019-05-05	1	5	1	3	0	0	0	1	0	0
416	4	Son	1	24	4	1	0	6	0	1	0	1	0	1	0	1	0	1	0	1	2	2	0	0	0	0	1.5	1.5	1.5	1.5	0	0	0	0	2	1	2019-04-20	2019-05-05	0	0	0		0	0	0	1	0	0
417	4	Self	1	52	4	2	0	1	0	1	0	1	0	1	0	1	0	1	0	1	0	3	0	0	2000	Pig	1	1	1	1	0	0	0	0	4	1	2019-04-20	2019-05-05	0	0	0		0	0	1	0	0	0
423	4	Self	1	46	6	1	0	3	0	1	0	1	0	1	0	1	0	1	0	1	1	1	0	0	0	0	3	3	3	3	0	0	0	0	3	2	2019-04-20	2019-05-05	1	5	1	1	0	0	0	1	0	0
429	4	Self	1	40	0	1	0	2	0	1	0	1	0	1	0	1	0	1	0	1	3	2	0	0	0	0	3	3	2.75	2.75	0	0	0.25	0.25	2	1	2019-04-20	2019-05-05	0	0	0		1	0	0	0	0	0
433	4	Self	1	42	1	1	0	0	0	1	0	1	0	1	0	1	0	1	0	1	1	0	0	0	0	0	10	10	10	10	0	0	0	0	2	1	2019-04-20	2019-05-05	0	0	0		0	0	0	1	0	0
434	4	Self	1	68	0	1	0	0	0	1	0	1	0	1	0	1	0	1	0	1	0	0	0	0	0	0	5.5	5.5	5.5	5.5	0	0	0	0	1	1	2019-04-20	2019-05-05	0	0	0		0	0	0	1	0	0
437	4	Self	1	45	4	1	0	2	0	1	0	1	0	1	0	1	0	1	0	1	2	7	0	0	0	0	3	3	2	2	0	0	1	1	2	1	2019-04-20	2019-05-05	0	0	0		0	0	0	1	0	0
440	4	Son	1	34	3	1	0	0	0	1	0	1	0	1	0	1	0	1	0	1	2	2	0	0	0	0	8	8	6	6	0	0	4	2	3	1	2019-04-20	2019-05-05	0	0	0		0	0	0	1	0	0
441	4	Self	1	40	4	1	0	2	0	1	0	1	0	1	0	1	0	1	0	1	8	0	0	0	0	0	4	4	3	3	0	0	1	1	2	2	2019-04-20	2019-05-05	1	2	0		0	0	0	1	0	0
443	4	Son	1	20	5	1	0	2	0	1	1	1	1	1	1	1	1	1	0	1	14	7	0	0	0	0	35	35	19	12	0	0	8	8	2	2	2019-04-20	2019-05-05	1	3	1	2	0	0	0	1	0	0
444	4	Self	1	32	5	1	0	0	0	1	1	1	1	1	1	1	1	1	0	1	2	4	0	0	0	0	18	18	16	16	0	0	2	2	2	1	2019-04-20	2019-05-05	0	0	0		0	0	0	1	0	0
449	4	Self	1	38	4	1	0	0	0	1	1	1	1	1	1	1	0	1	0	1	0	2	0	0	0	0	40	10	38	8	0	0	2	2	3	2	2019-04-20	2019-05-05	1	2	0		0	0	1	0	0	0
452	4	Self	1	52	4	1	0	0	0	1	1	1	1	1	1	1	1	1	1	1	6	1	0	0	0	0	65	65	48	48	7	7	10	10	2	1	2019-04-20	2019-05-05	0	0	0		0	0	0	1	0	0
460	4	Self	1	52	1	1	0	0	0	1	0	1	0	1	0	1	0	1	0	1	0	0	0	0	0	0	4	4	4	4	0	0	0	0	1	1	2019-04-20	2019-05-05	0	0	0		0	0	0	1	0	0
461	4	Self	1	38	6	1	0	2	0	1	1	1	1	1	0	1	0	1	0	1	7	0	0	0	0	0	15	12	14	14	0	0	1	1	2	1	2019-04-20	2019-05-05	0	0	0		0	0	0	1	0	0
464	4	Self	1	39	5	1	0	0	0	1	1	1	1	1	1	1	0	1	0	1	4	1	0	0	0	0	40	30	39	29	0	0	1	1	3	1	2019-04-20	2019-05-05	1	2	0		0	0	0	1	0	0
465	4	Self	1	60	1	1	0	0	0	1	0	1	0	1	0	1	0	1	0	1	2	0	0	0	0	0	3	3	3	3	0	0	0	0	1	1	2019-04-20	2019-05-05	0	0	0		0	0	1	0	0	0
466	4	Self	1	40	5	1	0	0	0	1	0	1	0	1	0	1	0	1	0	1	2	0	0	0	0	0	3	3	3	3	0	0	0	0	3	2	2019-04-20	2019-05-05	1	4	1	1	0	0	0	1	0	0
472	4	Self	1	50	3	1	0	0	0	1	0	1	0	1	0	1	0	1	0	1	2	2	0	0	0	0	3	3	2.5	2.5	0	0	0.5	0.5	2	1	2019-04-20	2019-05-05	0	0	0		0	0	0	1	0	0
473	4	Self	1	45	5	1	0	0	0	1	0	1	0	1	0	1	0	1	0	1	2	1	0	0	0	0	3	3	2.75	2.75	0	0	0.25	0.25	2	1	2019-04-20	2019-05-05	0	0	0		0	0	0	0	0	1	Easy way to remove.
474	4	Self	1	68	5	1	0	0	0	1	0	1	0	1	0	1	0	1	0	1	1	1	0	0	0	0	3	3	3	3	0	0	0	0	3	2	2019-04-20	2019-05-05	1	2	0		0	0	0	1	0	0
477	4	Son	1	24	5	1	0	0	0	1	0	1	0	1	0	1	0	1	0	1	2	0	0	0	0	0	4.75	4.75	4.75	4.75	0	0	0	0	2	1	2019-04-20	2019-05-05	0	0	0		0	0	0	1	0	0
479	4	Self	1	48	4	1	0	4	0	1	0	1	0	1	0	1	0	1	0	1	2	0	0	0	0	0	1.5	1.5	1.5	1.5	0	0	0	0	2	1	2019-04-20	2019-05-05	0	0	0		0	0	0	1	0	0
486	4	Self	1	40	4	1	0	2	0	1	0	1	0	1	0	1	0	1	0	1	2	7	0	0	0	0	4	4	3.5	3.5	0	0	0.5	0.5	2	2	2019-04-20	2019-05-05	0	0	0		1	0	0	0	0	0
488	4	Self	1	54	4	1	0	0	0	1	0	1	0	1	0	1	0	1	0	1	0	0	0	0	0	0	2	2	2	2	0	0	0	0	1	1	2019-04-20	2019-05-05	0	0	0		0	0	0	1	0	0
489	4	Son	1	25	5	1	0	0	0	1	0	1	0	1	0	1	0	1	0	1	3	0	0	0	0	0	3	3	2.5	2.5	0	0	0.5	0.5	2	1	2019-04-20	2019-05-05	0	0	0		0	0	0	1	0	0
490	4	Self	1	46	4	1	0	3	0	2	0	1	0	1	0	1	0	1	0	1	0	3	0	0	0	0	1	1	1	1	0	0	0	0	1	1	2019-04-20	2019-05-05	0	0	0		0	0	0	1	0	0
491	4	Self	1	40	6	3	0	1	0	1	0	1	0	1	0	1	0	1	0	1	2	1	0	0	0	0	2	2	2	2	0	0	0	0	2	1	2019-04-20	2019-05-05	0	0	0		0	0	0	1	0	0
492	4	Self	1	48	2	1	0	2	0	1	0	1	0	1	0	1	0	1	0	1	1	2	0	0	0	0	2	2	2	2	0	0	0	0	2	1	2019-04-20	2019-05-05	0	0	0		0	0	0	1	0	0
493	4	Self	1	32	6	1	0	3	0	1	0	1	0	1	0	1	0	1	0	1	0	0	0	0	0	0	2	2	2	2	0	0	0	0	1	1	2019-04-20	2019-05-05	0	0	0		0	0	0	1	0	0
494	4	Self	1	53	6	1	0	0	0	1	0	1	0	1	0	1	0	1	0	1	3	0	0	0	0	0	8	8	7	7	0	0	1	1	2	1	2019-04-20	2019-05-05	1	3	0		0	0	0	1	0	0
495	4	Son	1	27	4	1	0	0	0	1	1	1	1	1	1	1	1	1	0	1	2	0	0	0	0	0	40	40	39	39	0	0	1	1	2	1	2019-04-20	2019-05-05	1	2	0		0	0	1	0	0	0
503	4	Self	1	56	4	1	0	0	0	1	1	1	0	1	0	1	1	1	0	1	2	1	0	0	0	0	34	34	23	23	9	9	2	2	2	1	2019-04-20	2019-05-05	1	2	0		0	0	0	1	0	0
506	4	Self	1	52	5	1	0	0	0	1	0	1	0	1	0	1	0	1	0	1	3	0	0	0	0	0	7	7	6.5	6.5	0	0	0.5	0.5	1	1	2019-04-20	2019-05-05	0	0	0		0	0	0	1	0	0
509	4	Self	1	60	7	1	0	0	0	1	0	1	0	1	0	1	0	1	0	1	1	0	0	0	0	0	3.5	3.5	3.5	3.5	0	0	0	0	2	1	2019-04-20	2019-05-05	0	0	0		0	0	0	1	0	0
512	4	Son	1	32	3	1	0	0	0	1	0	1	0	1	0	1	1	1	0	1	2	3	0	0	0	0	8	8	7	7	0	0	1	1	1	1	2019-04-20	2019-05-05	0	0	0		0	0	0	1	0	0
515	4	Self	1	25	5	1	0	0	0	2	0	1	0	1	0	1	0	1	0	1	2	0	0	0	0	0	3.5	3.5	3.5	3.5	0	0	0	0	1	1	2019-04-20	2019-05-05	0	0	0		0	0	0	1	0	0
516	5	Son	1	36	5	1	0	2	0	1	0	1	0	1	0	1	0	1	0	1	0	5	0	0	0	0	13	8	12	7	0	0	1	1	1	1	2019-04-20	2019-05-05	1	2	0		0	0	0	1	0	0
517	5	Son	1	28	5	1	0	4	0	1	0	1	0	1	0	1	0	1	0	1	0	0	0	0	0	0	3.5	3.5	3.5	3.5	0	0	0	0	2	1	2019-04-20	2019-05-05	0	0	0		0	0	1	0	0	0
518	5	Son	1	24	5	1	0	2	0	1	0	1	0	1	0	1	0	1	0	1	5	1	0	0	0	0	3.5	3.5	3	3	0	0	0.5	0.5	2	1	2019-04-20	2019-05-05	0	0	0		0	0	0	1	0	0
519	5	Self	1	39	5	1	0	0	0	1	0	1	0	1	0	1	0	1	0	1	1	2	0	0	0	0	6	6	6	6	0	0	0	0	3	2	2019-04-20	2019-05-05	1	1	0		0	0	1	0	0	0
520	5	Self	1	52	5	1	0	2	0	1	1	1	1	1	0	1	0	1	0	1	5	2	0	0	0	0	12	9	11	8	0	0	1	1	3	2	2019-04-20	2019-05-05	1	3	0		0	0	0	1	0	0
521	5	Son	1	31	5	1	0	0	0	1	0	1	0	1	0	1	0	1	0	1	3	2	0	0	0	0	8	8	7.5	7.5	0	0	0.5	0.5	2	1	2019-04-20	2019-05-05	0	0	0		0	0	0	1	0	0
522	5	Self	1	28	6	1	0	2	0	1	1	1	0	1	1	1	0	1	0	1	0	5	0	0	0	0	25	25	23	23	0	0	2	2	2	1	2019-04-20	2019-05-05	1	2	0		0	0	0	1	0	0
523	5	Son	1	23	6	1	0	0	0	1	1	1	1	1	0	1	1	1	0	1	2	0	0	0	0	0	4.5	4.5	4.5	4.5	0	0	0	0	1	1	2019-04-20	2019-05-05	0	0	0		0	0	0	1	0	0
525	5	Self	1	51	5	1	0	0	0	1	0	1	0	1	0	1	0	1	0	1	0	1	0	0	0	0	16	16	16	16	0	0	0	0	1	1	2019-04-20	2019-05-05	0	0	0		0	0	1	0	0	0
526	5	Self	1	75	5	1	0	2	0	1	0	1	0	1	0	1	0	1	0	1	2	0	0	0	0	0	3.5	3.5	3	3	0	0	0.5	0.5	1	1	2019-04-20	2019-05-05	0	0	0		0	0	0	1	0	0
527	5	Self	1	65	2	1	0	0	0	1	0	1	0	1	0	1	0	1	0	1	2	0	0	0	0	0	7	7	7	7	0	0	0	0	3	2	2019-04-20	2019-05-05	1	2	0		0	0	0	1	0	0
529	5	Self	1	39	5	1	0	0	0	1	1	1	1	1	0	1	0	1	0	1	0	2	0	0	0	0	40	2	36	0	2	0	2	2	1	1	2019-04-20	2019-05-05	0	0	0		0	0	0	0	0	1	Easy way to remove.
530	5	Self	1	45	3	1	0	0	0	1	1	1	1	1	0	1	0	1	0	1	1	1	0	0	0	0	13	13	13	13	0	0	0	0	2	1	2019-04-20	2019-05-05	0	0	0		0	0	0	1	0	0
531	5	Self	1	45	5	1	0	0	0	1	0	1	0	1	0	1	0	1	0	1	1	2	0	0	0	0	10	10	8	8	1	1	1	1	2	1	2019-04-20	2019-05-05	0	0	0		0	0	0	1	0	0
533	5	Self	1	33	4	1	0	0	0	1	1	1	1	1	0	1	0	1	0	1	0	2	0	0	0	0	20	20	19.5	19.5	0	0	0.5	0.5	3	1	2019-04-20	2019-05-05	0	0	0		0	1	0	0	0	0
536	5	Self	1	45	3	1	0	0	0	1	0	1	0	1	0	1	0	1	0	1	1	0	0	0	0	0	2.5	2.5	2.25	2.25	0	0	0.25	0.25	3	1	2019-04-20	2019-05-05	0	0	0		0	0	0	1	0	0
537	5	Son	1	24	5	1	0	3	0	1	0	1	0	1	0	1	0	1	0	1	2	0	0	0	0	0	5	5	5	5	0	0	0	0	4	3	2019-04-20	2019-05-05	1	4	0		0	0	0	1	0	0
547	5	Son	1	32	3	1	0	0	0	1	0	1	0	1	0	1	0	1	0	1	0	0	0	0	0	0	3.5	3.5	3.5	3.5	0	0	0	0	2	1	2019-04-20	2019-05-05	0	0	0		1	0	0	0	0	0
548	5	Son	1	30	5	1	0	6	0	1	0	1	0	1	0	1	0	1	0	1	1	0	0	0	0	0	1	1	1	1	0	0	0	0	3	2	2019-04-20	2019-05-05	1	2	0		0	0	0	1	0	0
549	5	Self	1	58	4	1	0	2	0	1	0	1	0	1	0	1	0	1	0	1	2	2	0	0	0	0	4.5	4.5	4	4	0	0	0.5	0.5	2	2	2019-04-20	2019-05-05	1	2	1	0.5	0	0	0	1	0	0
550	5	Son	1	31	3	1	0	0	0	1	0	1	0	1	0	1	0	1	0	1	2	2	0	0	0	0	23	15	22	14	0	0	1	1	2	1	2019-04-20	2019-05-05	0	0	0		0	0	0	1	0	0
551	5	Son	1	42	4	1	0	4	0	1	0	1	0	1	0	1	0	1	0	1	0	1	0	0	0	0	6	1	6	1	0	0	0	0	3	2	2019-04-20	2019-05-05	1	2	0		0	0	0	1	0	0
552	5	Self	1	43	4	1	0	0	0	1	1	1	0	1	0	1	1	1	0	1	3	1	0	0	0	0	41	1	40	0	0	0	1	1	4	2	2019-04-20	2019-05-05	1	2	0		0	0	0	1	0	0
555	5	Self	1	55	0	1	0	2	0	1	1	1	1	1	0	1	1	1	0	1	0	10	0	0	0	0	140	1	110	1	30	30	10	10	3	2	2019-04-20	2019-05-05	0	0	0		0	0	1	0	0	0
556	5	Son	1	31	4	1	0	3	0	1	1	1	1	1	0	1	0	1	0	1	3	0	0	0	0	0	9	9	8	8	0	0	1	1	3	2	2019-04-20	2019-05-05	1	2	0		0	0	0	1	0	0
558	5	Self	1	45	3	1	0	0	0	1	0	1	0	1	0	1	0	1	0	1	0	1	0	0	0	0	12	2	12	12	0	0	0	0	3	1	2019-04-20	2019-05-05	1	2	0		0	0	0	1	0	0
566	5	Self	1	58	4	1	0	0	0	1	1	1	1	1	0	1	0	1	0	1	0	1	0	0	0	0	10	10	10	10	0	0	0	0	2	1	2019-04-20	2019-05-05	0	0	0		0	0	1	0	0	0
574	5	Self	1	55	4	1	0	0	0	1	0	1	0	1	0	1	0	1	0	1	1	2	0	0	0	0	2.5	2.5	2.5	2.5	0	0	0.25	0.25	2	1	2019-04-20	2019-05-05	0	0	0		0	0	0	1	0	0
575	5	Son	1	45	3	1	0	0	0	1	0	1	0	1	0	1	0	1	0	1	0	3	0	0	0	0	3.5	3.5	3	3	0	0	0.5	0.5	2	1	2019-04-20	2019-05-05	0	0	0		0	0	0	1	0	0
584	5	Self	1	45	0	1	0	0	0	1	0	1	0	1	0	1	0	1	0	1	1	2	0	0	0	0	20	14	19.5	13.5	0	0	0.5	0.5	3	2	2019-04-20	2019-05-05	1	1	0		0	0	0	0	0	1	Time taking process to remove it.
585	5	Son	1	38	4	1	0	0	0	1	0	1	0	1	0	1	0	1	0	1	0	0	0	0	0	0	9	2	9	2	0	0	0	0	4	2	2019-04-20	2019-05-05	1	3	0		0	0	0	1	0	0
595	5	Self	1	38	4	4	0	1	0	1	0	1	0	1	0	1	0	1	0	1	2	3	0	0	0	0	2	2	1.75	1.75	0	0	0.25	0.25	2	2	2019-04-20	2019-05-05	1	3	1	1	0	0	0	1	0	0
600	5	Son	1	42	4	1	0	0	0	1	0	1	0	1	0	1	0	1	0	1	0	0	0	0	0	0	2	2	2	2	0	0	0	0	3	1	2019-04-20	2019-05-05	0	0	0		0	0	1	0	0	0
601	5	Self	1	45	0	1	0	0	0	1	0	1	0	1	0	1	0	1	0	1	1	1	0	0	0	0	6	1	5	1	0	0	1	0	2	1	2019-04-20	2019-05-05	0	0	0		0	0	0	1	0	0
602	5	Self	1	46	1	1	0	0	0	1	0	1	0	1	0	1	0	1	0	1	1	0	0	0	0	0	21	21	19	19	0	0	2	2	2	2	2019-04-20	2019-05-05	0	0	0		0	0	0	1	0	0
604	5	Self	1	36	4	1	0	2	0	1	0	1	0	1	0	1	0	1	0	1	0	2	0	0	0	0	2.5	2.5	2.25	2.25	0	0	0.25	0.25	2	1	2019-04-20	2019-05-05	0	0	0		0	0	0	1	0	0
606	5	Self	1	38	2	1	0	0	0	1	1	1	1	1	1	1	1	1	0	1	0	2	0	0	0	0	50	50	47	47	0	0	2	2	2	1	2019-04-20	2019-05-05	0	0	0		0	0	0	1	0	0
725	6	Self	1	42	4	1	0	0	0	1	1	1	1	1	0	1	1	1	0	1	0	1	0	0	0	0	17	2	16	1	0	0	1	1	1	1	2019-04-20	2019-05-05	0	0	0		0	0	0	1	0	0
727	6	Self	1	59	3	1	0	0	0	1	0	1	0	1	0	1	0	1	0	1	0	4	0	0	0	0	2	2	1.75	1.75	0	0	0.25	0.25	2	2	2019-04-20	2019-05-05	0	0	0		0	0	0	1	0	0
728	6	Self	1	50	3	6	0	1	0	2	0	1	0	1	0	1	0	1	0	1	0	1	0	0	0	0	0.5	0.5	0.5	0.5	0	0	0	0	1	1	2019-04-20	2019-05-05	0	0	0		0	0	1	0	0	0
729	6	Self	1	47	4	1	0	6	0	1	0	1	0	1	0	1	0	1	0	1	0	0	0	0	0	0	4	4	4	4	0	0	0	0	3	1	2019-04-20	2019-05-05	0	0	0		0	0	0	1	0	0
731	6	Son	1	36	5	1	0	2	0	1	0	1	0	1	0	1	0	1	0	1	3	2	0	0	0	0	7	7	6	6	0	0	1	1	2	1	2019-04-20	2019-05-05	0	0	0		1	0	0	0	0	0
733	6	Son	1	39	4	1	0	0	0	1	0	1	0	1	0	1	0	1	0	1	1	1	0	0	0	0	8	8	8	8	0	0	3	0	4	2	2019-04-20	2019-05-05	1	3	0		0	0	0	1	0	0
734	6	Self	1	62	0	1	0	6	0	1	0	1	0	1	0	1	0	1	0	1	0	1	0	0	0	0	1	1	1	1	0	0	0	0	2	1	2019-04-20	2019-05-05	1	2	0		0	0	1	0	0	0
743	6	Son	1	46	5	1	0	0	0	1	1	1	0	1	0	1	0	1	0	1	2	0	0	0	0	0	3.5	3.5	3.5	3.5	0	0	2.5	2.5	4	2	2019-04-20	2019-05-05	0	0	0		0	0	0	1	0	0
744	6	Self	1	58	5	1	0	0	0	1	1	1	0	1	0	1	0	1	0	1	1	1	0	0	0	0	7	2	6	1	0	0	1	1	4	1	2019-04-20	2019-05-05	0	0	0		0	0	1	0	0	0
745	6	Self	1	74	3	1	0	2	0	1	0	1	0	1	0	1	0	1	0	1	2	0	0	0	0	0	1	1	1	1	0	0	0.25	0.25	2	1	2019-04-20	2019-05-05	0	0	0		0	0	0	1	0	0
746	6	Son	1	32	3	1	0	2	0	1	0	1	0	1	0	1	0	1	0	1	5	0	0	0	0	0	1	1	1	1	0	0	0	0	2	1	2019-04-20	2019-05-05	0	0	0		0	0	1	0	0	0
752	6	Self	1	45	4	1	0	0	0	1	0	1	0	1	0	1	0	1	0	1	0	1	0	0	0	0	6	6	6	6	0	0	0	0	2	1	2019-04-20	2019-05-05	0	0	0		0	0	0	1	0	0
753	6	Self	1	49	4	1	0	0	0	1	1	1	0	1	0	1	1	1	0	1	0	2	0	0	0	0	10	5	9.5	4.5	0	0	0.5	0.5	2	1	2019-04-20	2019-05-05	0	0	0		0	0	0	1	0	0
755	6	Self	1	30	4	1	0	6	0	1	0	1	0	1	0	1	0	1	0	1	0	1	0	0	0	0	1	1	1	1	0	0	0.1	0.1	1	1	2019-04-20	2019-05-05	0	0	0		0	0	0	1	0	0
757	6	Self	1	38	3	1	0	4	0	1	0	1	0	1	0	1	0	1	0	1	0	0	0	0	0	0	1	1	1	1	0	0	0	0	2	1	2019-04-20	2019-05-05	0	0	0		0	0	0	1	0	0
760	6	Son	1	40	6	3	0	1	0	1	0	1	0	1	0	1	0	1	0	1	3	1	0	0	0	0	2.5	2.5	2.5	2.5	0	0	0	0	3	1	2019-04-20	2019-05-05	0	0	0		0	0	0	1	0	0
761	6	Self	1	62	6	1	0	2	0	1	0	1	0	1	0	1	0	1	0	1	0	2	0	0	0	0	3	3	2.75	2.75	0	0	0.25	0.25	3	1	2019-04-20	2019-05-05	1	3	0		0	0	0	1	0	0
764	6	Self	1	51	0	1	0	5	0	1	0	1	0	1	0	1	0	1	0	1	1	2	0	0	0	0	2	2	1.9	1.9	0	0	0.1	0.1	2	1	2019-04-20	2019-05-05	0	0	0		0	0	0	1	0	0
765	6	Self	1	43	5	1	0	0	0	1	0	1	0	1	0	1	0	1	0	1	1	1	0	0	0	0	3	1	2.75	2.75	0	0	0.25	0.25	1	1	2019-04-20	2019-05-05	0	0	0		0	0	0	1	0	0
766	6	Self	1	70	4	1	0	0	0	1	1	1	1	1	1	1	1	1	0	1	0	2	0	0	0	0	10	10	6	6	3.5	3.5	0.5	0.5	2	2	2019-04-20	2019-05-05	0	0	0		0	0	0	0	0	1	Easy and quick method to remove residue.
767	6	Self	1	52	1	1	0	0	0	1	0	1	0	1	0	1	0	1	0	1	0	1	0	0	0	0	3	3	3	3	0	0	0.5	0.5	2	1	2019-04-20	2019-05-05	0	0	0		0	0	0	1	0	0
773	6	Self	1	30	0	1	0	0	0	1	0	1	0	1	0	1	0	1	0	1	0	0	0	0	0	0	9	9	9	9	0	0	0	0	2	1	2019-04-20	2019-05-05	0	0	0		0	0	0	1	0	0
787	6	Son	1	24	5	1	0	0	0	1	0	1	0	1	0	1	0	1	0	1	1	1	0	0	0	0	5	5	4.75	4.75	0	0	0.25	0.25	2	1	2019-04-20	2019-05-05	0	0	0		0	0	1	0	0	0
788	6	Self	1	59	3	1	0	0	0	1	0	1	0	1	0	1	0	1	0	1	0	2	0	0	0	0	3	3	3	3	0	0	0	0	2	1	2019-04-20	2019-05-05	0	0	0		0	0	0	1	0	0
790	6	Son	1	19	5	1	0	0	0	1	1	1	1	1	0	1	0	1	0	1	0	2	0	0	0	0	3	3	2.5	2.5	0	0	0.5	0.5	1	1	2019-04-20	2019-05-05	0	0	0		0	0	0	1	0	0
792	6	Self	1	30	5	1	0	2	0	1	0	1	0	1	0	1	0	1	0	1	0	3	0	0	0	0	2.5	2.5	2.5	2.5	0	0	0	0	1	1	2019-04-20	2019-05-05	0	0	0		0	0	0	1	0	0
796	6	Son	1	20	5	1	0	0	0	2	0	1	0	1	0	1	0	1	0	1	0	2	0	0	0	0	4	1	4	1	0	0	0	0	1	1	2019-04-20	2019-05-05	0	0	0		0	0	0	1	0	0
797	6	Son	1	23	5	1	0	2	0	1	0	1	0	1	0	1	0	1	0	1	2	2	0	0	0	0	1	1	1	1	0	0	0	0	1	1	2019-04-20	2019-05-05	0	0	0		0	0	0	1	0	0
798	6	Son	1	23	5	6	0	1	0	1	0	1	0	1	0	1	0	1	0	1	0	1	0	0	0	0	1	1	1	1	0	0	0	0	1	1	2019-04-20	2019-05-05	0	0	0		1	0	0	0	0	0
801	6	Self	1	35	6	1	0	0	0	1	1	1	1	1	0	1	1	1	0	1	0	0	0	0	0	0	10	10	10	10	0	0	18	0	2	1	2019-04-20	2019-05-05	1	3	0		0	0	0	1	0	0
802	6	Self	1	53	3	1	0	2	0	1	0	1	0	1	0	1	0	1	0	1	3	2	0	0	0	0	3	3	3	3	0	0	2	2	2	1	2019-04-20	2019-05-05	99	0	99		0	0	0	1	0	0
803	6	Self	1	45	4	1	0	2	0	1	0	1	0	1	0	1	0	1	0	1	2	2	0	0	0	0	10	10	9	9	0	0	1	1	1	1	2019-04-20	2019-05-05	1	3	1	1	0	0	1	0	0	0
804	6	Self	1	60	4	1	0	0	0	1	0	1	0	1	0	1	0	1	0	1	0	1	0	0	0	0	3.5	3.5	3.5	3.5	0	0	0	0	1	1	2019-04-20	2019-05-05	0	0	0		0	0	0	1	0	0
805	6	Self	1	57	3	1	0	3	0	1	0	1	0	1	0	1	0	1	0	1	0	0	0	0	0	0	1	1	1	1	0	0	1	0	2	1	2019-04-20	2019-05-05	0	0	0		0	0	0	1	0	0
806	6	Self	1	42	4	1	0	2	0	1	0	1	0	1	0	1	0	1	0	1	0	5	0	0	0	0	2	2	2	2	0	0	0	0	1	1	2019-04-20	2019-05-05	0	0	0		0	0	0	1	0	0
807	6	Self	1	53	3	1	0	3	0	1	0	1	0	1	0	1	0	1	0	1	2	1	0	0	0	0	1.5	1.5	1	1	0	0	0.5	0.5	3	1	2019-04-20	2019-05-05	1	3	0		0	1	0	0	0	0
809	6	Self	1	55	4	1	0	0	0	1	1	1	0	1	0	1	0	1	0	1	0	2	0	0	0	0	6	4.5	4.5	4.5	0	0	1.5	0	2	1	2019-04-20	2019-05-05	0	0	0		0	0	0	1	0	0
810	6	Self	1	63	2	1	0	2	0	1	0	1	0	1	0	1	0	1	0	1	2	0	0	0	0	0	1.5	1.5	1.5	1.5	0	0	0	0	2	2	2019-04-20	2019-05-05	0	0	0		0	0	1	0	0	0
811	6	Self	1	62	5	1	0	2	0	1	1	1	1	1	0	1	1	1	0	1	3	0	0	0	0	0	13	2	13	2	0	0	1	1	4	2	2019-04-20	2019-05-05	1	2	0		0	0	0	1	0	0
812	6	Self	1	65	5	1	0	2	0	1	0	1	0	1	0	1	0	1	0	1	3	1	0	0	0	0	6	6	5	5	0	0	1	1	3	2	2019-04-20	2019-05-05	1	2	0		0	0	0	1	0	0
819	7	Self	1	58	0	1	0	2	0	1	1	1	1	1	0	1	1	1	0	1	3	3	0	0	0	0	12	8	10	6	0	0	2	2	2	1	2019-04-20	2019-05-05	99	0	99		0	0	0	1	0	0
823	7	Self	1	53	4	1	0	2	0	1	0	1	0	1	0	1	0	1	0	1	3	3	0	0	0	0	3.5	3.5	3	3	0	0	0.5	0.5	3	2	2019-04-20	2019-05-05	1	3	1	0.5	0	0	0	1	0	0
826	7	Son	1	24	4	1	0	0	0	1	1	1	1	1	0	1	0	1	0	1	3	3	0	0	0	0	15	15	10	10	2	2	3	3	2	2	2019-04-20	2019-05-05	99	0	99		0	0	0	1	0	0
830	7	Self	1	50	4	1	0	0	0	1	1	1	0	1	0	1	0	1	0	1	2	2	0	0	0	0	9	3	9	3	0	0	0	0	2	1	2019-04-20	2019-05-05	0	0	0		0	0	0	1	0	0
831	7	Son	1	24	4	1	0	0	0	1	0	1	0	1	0	1	0	1	0	1	1	1	0	0	0	0	3	3	2.5	2.5	0	0	0.5	0.5	2	1	2019-04-20	2019-05-05	0	0	0		0	0	1	0	0	0
832	7	Son	1	30	4	1	0	0	0	1	0	1	0	1	0	1	0	1	0	1	0	3	0	0	0	0	4	4	3.5	3.5	0	0	0.5	0.5	3	2	2019-04-20	2019-05-05	1	3	0		0	0	0	1	0	0
833	7	Son	1	28	0	1	0	2	0	1	0	1	0	1	0	1	0	1	0	1	2	4	0	0	0	0	5	2	4	1	0	0	1	1	2	1	2019-04-20	2019-05-05	0	0	0		0	0	0	1	0	0
836	7	Self	1	58	3	1	0	0	0	1	1	1	1	1	0	1	1	1	0	1	2	2	0	0	0	0	10	10	9.75	9.75	0	0	0.25	0.25	3	1	2019-04-20	2019-05-05	0	0	0		0	0	0	1	0	0
837	7	Son	1	24	3	1	0	4	0	1	1	1	1	1	1	1	1	1	0	1	3	2	0	0	0	0	10	5	9	4	0	0	1	1	2	1	2019-04-20	2019-05-05	0	0	0		0	0	0	1	0	0
843	7	Son	1	41	3	1	0	0	0	1	0	1	0	1	0	1	0	1	0	1	2	2	0	0	0	0	10	10	6	6	0	0	4	4	1	1	2019-04-20	2019-05-05	1	2	0		0	0	1	0	0	0
844	7	Son	1	30	3	4	0	1	0	1	0	1	0	1	0	1	0	1	0	1	0	2	0	0	0	0	1	1	1	1	0	0	0	0	1	1	2019-04-20	2019-05-05	0	0	0		0	0	0	1	0	0
852	7	Self	1	50	0	1	0	2	0	1	0	1	0	1	0	1	0	1	0	1	2	2	0	0	0	0	8	6	8	8	0	0	0	0	3	2	2019-04-20	2019-05-05	0	0	0		0	0	0	1	0	0
854	7	Self	1	49	0	1	0	2	0	1	0	1	0	1	0	1	0	1	0	1	5	3	0	0	0	0	2	2	1.5	1.5	0	0	0.5	0.5	3	2	2019-04-20	2019-05-05	1	4	1	1	0	0	0	1	0	0
856	7	Son	1	34	4	1	0	2	0	1	0	1	0	1	0	1	0	1	0	1	0	3	0	0	0	0	2	2	1.75	1.75	0	0	0.25	0.25	3	2	2019-04-20	2019-05-05	1	2	0		0	0	1	0	0	0
858	7	Son	1	42	0	1	0	2	0	2	0	1	0	1	0	1	0	1	0	1	5	1	0	0	0	0	2	2	1.5	1.5	0	0	0.5	0.5	2	1	2019-04-20	2019-05-05	0	0	0		0	0	0	1	0	0
864	7	Self	1	46	4	1	0	2	0	1	1	1	0	1	0	1	0	0	0	1	5	0	0	0	0	0	7	5	6	4	0	0	1	1	4	2	2019-04-20	2019-05-05	1	3	0		0	0	1	0	0	0
866	7	Self	1	45	4	1	0	0	0	1	0	1	0	1	0	1	0	1	0	1	0	2	0	0	0	0	2	2	2	2	0	0	0	0	3	1	2019-04-20	2019-05-05	0	0	0		0	0	0	1	0	0
867	7	Self	1	43	4	1	0	0	0	1	1	1	1	1	1	1	0	1	0	1	2	3	0	0	0	0	12	12	9	9	0	0	3	3	3	1	2019-04-20	2019-05-05	1	3	0		0	0	0	1	0	0
868	7	Self	1	40	4	1	0	0	0	1	0	1	0	0	0	1	0	1	0	1	2	1	0	0	0	0	10	10	9.5	9.5	0	0	0.5	0.5	2	1	2019-04-20	2019-05-05	0	0	0		0	0	0	1	0	0
870	7	Self	1	70	3	1	0	0	0	1	0	1	0	1	0	1	0	1	0	1	0	2	0	0	0	0	2	2	2	2	0	0	0	0	4	2	2019-04-20	2019-05-05	1	3	0		0	0	0	1	0	0
886	7	Self	1	65	3	1	0	0	0	1	0	1	0	1	0	1	0	1	0	1	2	0	0	0	0	0	5	5	4.75	4.75	0	0	0.25	0.25	2	1	2019-04-20	2019-05-05	0	0	0		0	0	1	0	0	0
887	7	Self	1	56	0	1	0	2	0	2	0	1	0	1	0	1	0	1	0	1	3	0	0	0	0	0	1	0.5	1	1	0	0	0	0	4	2	2019-04-20	2019-05-05	0	0	0		0	0	0	1	0	0
891	7	Self	1	70	3	1	0	0	0	1	1	1	0	1	0	1	0	1	0	1	2	1	0	0	0	0	8	8	7.5	7.5	0	0	0.5	0.5	2	1	2019-04-20	2019-05-05	0	0	0		0	0	0	1	0	0
894	7	Self	1	55	4	1	0	2	0	1	1	1	1	1	0	1	0	1	0	1	5	4	0	0	0	0	8	8	7	7	0	0	3	3	3	2	2019-04-20	2019-05-05	1	2	0		0	0	0	1	0	0
895	7	Son	1	21	5	1	0	2	0	1	0	1	0	1	0	1	0	1	0	1	4	0	0	0	0	0	3	3	3.5	3.5	0	0	0.5	0.5	3	1	2019-04-20	2019-05-05	0	0	0		0	0	0	1	0	0
900	7	Self	1	31	3	1	0	0	0	1	1	1	1	1	0	1	0	1	0	1	2	2	0	0	0	0	8	8	7	7	0	0	1	1	2	1	2019-04-20	2019-05-05	1	1	0		0	0	0	1	0	0
901	7	Self	1	62	3	1	0	0	0	1	0	1	0	1	0	1	0	1	0	1	0	3	0	0	0	0	5	5	4	4	0	0	1	1	2	1	2019-04-20	2019-05-05	0	0	0		0	0	1	0	0	0
904	7	Self	1	58	0	1	0	2	0	1	0	1	0	1	0	1	0	1	0	0	1	2	0	0	0	0	1	1	1	1	0	0	0	0	3	2	2019-04-20	2019-05-05	1	1	1	0.5	0	0	0	1	0	0
905	7	Self	1	70	6	1	0	2	0	1	1	1	0	1	0	1	0	1	0	1	4	2	0	0	0	0	10	10	9	9	0	0	1	1	2	1	2019-04-20	2019-05-05	0	0	0		0	0	0	1	0	0
908	7	Self	1	41	2	1	0	0	0	1	1	1	1	1	0	1	1	1	0	1	2	2	0	0	0	0	10	10	6	6	0	0	4	4	3	2	2019-04-20	2019-05-05	1	2	0		0	0	0	0	0	1	Easy way to remove residue.
909	7	Self	1	60	5	1	0	2	0	1	1	1	1	1	0	1	1	1	0	1	10	3	0	0	0	0	20	20	18	18	0	0	2	2	2	2	2019-04-20	2019-05-05	1	2	1	1	0	0	0	1	0	0
918	7	Self	1	40	2	1	0	0	0	1	0	1	0	1	0	1	0	1	0	1	1	2	0	0	0	0	3	3	2.5	2.5	0	0	0.5	0.5	3	1	2019-04-20	2019-05-05	0	0	0		0	0	1	0	0	0
919	7	Son	1	35	2	1	0	0	0	1	0	1	0	1	0	1	0	1	0	1	2	0	0	0	0	0	3	3	3	3	0	0	0	0	2	1	2019-04-20	2019-05-05	0	0	0		0	0	0	1	0	0
920	7	Self	1	41	3	1	0	0	0	1	0	1	0	1	0	1	0	1	0	1	3	0	0	0	0	0	3.5	3.5	3	3	0	0	0.5	0.5	2	1	2019-04-20	2019-05-05	0	0	0		0	0	0	1	0	0
921	7	Son	1	39	3	1	0	0	0	1	0	1	0	1	0	1	0	1	0	1	1	2	0	0	0	0	3	3	3	3	0	0	0	0	4	3	2019-04-20	2019-05-05	1	4	1	1	0	0	0	1	0	0
925	8	Self	1	56	5	1	0	0	0	1	0	1	0	1	0	1	0	1	0	1	1	4	0	0	0	0	5	5	4.5	4.5	0	0	0.5	0.5	2	1	2019-04-20	2019-05-05	0	0	0		0	0	0	1	0	0
926	8	Son	1	40	4	1	0	0	0	1	0	1	0	1	0	1	0	1	0	1	1	1	0	0	0	0	2.5	2.5	2.5	2.5	0	0	0	0	3	2	2019-04-20	2019-05-05	1	3	0		0	0	0	1	0	0
928	8	Son	1	36	6	1	0	0	0	1	0	1	0	1	0	1	0	0	0	1	0	5	0	0	0	0	5	5	3.5	3.5	0	0	1.5	1.5	3	1	2019-04-20	2019-05-05	0	0	0		0	0	0	1	0	0
937	8	Self	1	47	4	4	0	1	0	1	0	1	0	1	0	1	0	1	0	1	0	0	0	0	0	0	1	1	1	1	0	0	0	0	2	1	2019-04-20	2019-05-05	0	0	0		0	0	0	1	0	0
940	8	Self	1	51	3	1	0	0	0	1	0	1	0	1	0	1	0	1	0	1	0	3	0	0	0	0	3	3	3	3	0	0	0	0	4	3	2019-04-20	2019-05-05	1	3	1	1	0	0	0	1	0	0
941	8	Self	1	63	3	1	0	0	0	1	1	1	0	1	0	1	0	1	0	1	3	1	0	0	0	0	6	6	5.5	5.5	0	0	0.5	0.5	2	1	2019-04-20	2019-05-05	0	0	0		0	0	0	1	0	0
945	8	Self	1	48	4	1	0	0	0	1	0	1	0	1	0	1	0	1	0	1	0	2	0	0	0	0	3	3	3	3	0	0	0	0	2	1	2019-04-20	2019-05-05	0	0	0		0	0	0	1	0	0
947	8	Self	1	39	2	1	0	0	0	1	0	1	0	1	0	1	0	1	0	1	3	0	0	0	0	0	2.5	2.5	2.25	2.25	0	0	0.25	0.25	2	1	2019-04-20	2019-05-05	0	0	0		0	0	0	1	0	0
948	8	Self	1	50	3	3	0	1	0	1	1	1	1	1	0	1	0	1	0	1	3	0	0	0	0	0	5	5	4.5	4.5	0	0	0.5	0.5	2	1	2019-04-20	2019-05-05	0	0	0		0	0	1	0	0	0
951	8	Self	1	50	3	1	0	2	0	1	0	1	0	1	0	1	0	1	0	1	3	0	0	0	0	0	2	2	1.75	1.75	0	0	0.25	0.25	2	1	2019-04-20	2019-05-05	0	0	0		0	0	0	1	0	0
959	8	Self	1	35	4	1	0	0	0	1	0	1	0	1	0	1	0	1	0	1	2	0	0	0	0	0	3	3	3	3	0	0	0.5	0.5	1	1	2019-04-20	2019-05-05	0	0	0		0	0	0	1	0	0
962	8	Self	1	61	3	1	0	2	0	1	1	1	1	1	1	1	1	1	0	1	7	1	0	0	0	0	3	3	2.5	2.5	0	0	0.5	0.5	2	1	2019-04-20	2019-05-05	0	0	0		0	0	0	1	0	0
963	8	Self	1	42	3	1	0	2	0	1	0	1	0	1	0	1	0	1	0	1	3	0	0	0	0	0	2	2	2	2	0	0	0	0	2	1	2019-04-20	2019-05-05	0	0	0		0	0	0	1	0	0
965	8	Self	1	36	4	1	0	2	0	1	0	1	0	1	0	1	0	1	0	1	2	4	0	0	0	0	3	3	2.5	2.5	0	0	0.5	0.5	3	3	2019-04-20	2019-05-05	1	3	1	1	0	0	0	1	0	0
967	8	Son	1	56	2	1	0	2	0	1	0	1	0	1	0	1	0	1	0	1	4	4	0	0	0	0	2	2	1.5	1.5	0	0	0.5	0.5	3	1	2019-04-20	2019-05-05	1	3	0		0	0	0	1	0	0
983	8	Self	1	40	3	1	0	2	0	1	1	1	1	1	0	1	0	1	0	1	2	2	0	0	0	0	3	1	3	1	0	0	0	0	2	1	2019-04-20	2019-05-05	0	0	0		0	0	1	0	0	0
987	8	Self	1	68	2	1	0	0	0	1	0	1	0	1	0	1	0	1	0	1	0	2	0	0	0	0	3	3	2.5	2	0	0	0.5	0.5	3	3	2019-04-20	2019-05-05	1	5	1	2	0	0	0	1	0	0
988	8	Self	1	28	5	1	0	0	0	2	0	1	0	1	0	1	0	1	0	1	4	0	0	0	0	0	1	0.5	1	0.5	0	0	0	0	1	1	2019-04-20	2019-05-05	0	0	0		0	0	0	1	0	0
989	8	Self	1	50	4	1	0	2	0	1	0	1	0	1	0	1	0	1	0	1	5	1	0	0	0	0	3	3	2.5	2.5	0	0	0.5	0.5	1	1	2019-04-20	2019-05-05	0	0	0		0	0	0	1	0	0
990	8	Son	1	36	4	1	0	2	0	1	0	1	0	1	0	1	0	1	0	1	3	2	0	0	0	0	2.5	2.5	2	2	0	0	0.5	0.5	3	1	2019-04-20	2019-05-05	0	0	0		0	0	0	1	0	0
991	8	Self	1	50	4	5	0	1	0	1	0	1	0	1	0	1	0	1	0	1	1	1	0	0	0	0	0.5	0.5	0.5	0.5	0	0	0	0	2	1	2019-04-20	2019-05-05	0	0	0		0	0	0	1	0	0
992	8	Self	1	53	3	1	0	2	0	1	0	1	0	1	0	1	0	1	0	1	3	1	0	0	0	0	3	3	2.75	2.75	0	0	0.25	0.25	2	1	2019-04-20	2019-05-05	0	0	0		0	0	0	1	0	0
994	8	Son	1	28	3	1	0	2	0	1	0	1	0	1	0	1	0	1	0	1	4	3	0	0	0	0	1.5	1.5	1	1	0	0	0.5	0.5	2	2	2019-04-20	2019-05-05	1	3	1	0.5	0	0	0	1	0	0
995	8	Self	1	68	3	1	0	6	0	1	0	1	0	1	0	1	0	1	0	1	1	1	0	0	0	0	1	1	1	1	0	0	0	0	2	1	2019-04-20	2019-05-05	0	0	0		0	0	0	1	0	0
998	8	Son	1	28	5	1	0	2	0	1	0	1	0	1	0	1	0	1	0	1	1	2	0	0	0	0	1	1	1	1	0	0	0	0	3	2	2019-04-20	2019-05-05	1	2	0		0	0	1	0	0	0
1000	8	Son	1	35	4	1	0	2	0	2	0	1	0	0	0	1	0	1	0	1	2	3	0	0	0	0	7	0	7	7	0	0	0.5	0.5	2	1	2019-04-20	2019-05-05	0	0	0		0	0	0	1	0	0
1002	8	Self	1	65	2	1	0	0	0	1	0	1	0	1	0	1	0	1	0	1	0	2	0	0	0	0	2	2	2	2	0	0	0.25	0.25	2	1	2019-04-20	2019-05-05	0	0	0		0	0	0	1	0	0
1003	8	Self	1	68	2	1	0	0	0	1	0	1	0	1	0	1	0	1	0	1	1	2	0	0	0	0	3.25	3.25	3	3	0	0	0.25	0.25	3	2	2019-04-20	2019-05-05	1	3	0		0	0	0	1	0	0
1004	8	Self	1	47	2	1	0	0	0	1	1	1	1	1	1	1	1	1	0	1	1	0	0	0	0	0	10.5	1.5	9	0	0	0	1.5	1.5	2	2	2019-04-20	2019-05-05	1	3	0		0	0	1	0	0	0
1005	8	Self	1	66	2	1	0	99	Pension	1	0	1	0	1	0	1	0	1	0	1	3	0	0	0	0	0	2.5	2.5	2	2	0	0	0.5	0.5	3	1	2019-04-20	2019-05-05	0	0	0		0	0	0	1	0	0
1006	8	Self	1	64	2	1	0	0	0	1	0	1	0	1	0	1	0	1	0	1	3	2	0	0	0	0	4	4	3.5	3.5	0	0	0.5	0.5	3	1	2019-04-20	2019-05-05	0	0	0		0	0	0	1	0	0
1007	8	Son	1	32	5	1	0	3	0	1	0	1	0	1	0	1	0	1	0	1	0	5	0	0	0	0	3.5	3.5	3	3	0	0	0.5	0.5	3	2	2019-04-20	2019-05-05	1	3	0		0	0	1	0	0	0
1011	8	Son	1	27	5	1	0	2	0	1	1	1	1	1	0	1	0	1	0	1	2	5	0	0	0	0	16	4	15	15	0	0	1	1	3	1	2019-04-20	2019-05-05	0	0	0		0	0	1	0	0	0
1012	8	Son	1	26	6	2	0	1	0	1	0	1	0	1	0	1	0	1	0	1	18	18	0	0	0	0	4	3	3	2	0	0	1	1	3	1	2019-04-20	2019-05-05	0	0	0		0	0	0	1	0	0
1014	8	Self	1	41	3	1	0	2	0	1	0	1	0	1	0	1	0	1	0	1	3	0	0	0	0	0	0.75	0.75	0.75	0.75	0	0	0	0	2	1	2019-04-20	2019-05-05	0	0	0		0	0	0	1	0	0
1017	8	Self	1	45	5	1	0	2	0	1	0	1	0	1	0	1	0	1	0	1	6	0	0	0	0	0	2.5	2.5	2	2	0	0	0.5	0.5	1	1	2019-04-20	2019-05-05	0	0	0		0	0	0	1	0	0
1020	8	Son	1	26	5	1	0	2	0	1	0	1	0	1	0	1	0	1	0	1	3	0	0	0	0	0	1	1	1	1	0	0	0	0	3	1	2019-04-20	2019-05-05	0	0	0		0	0	0	1	0	0
1022	8	Son	1	40	3	1	0	2	0	1	1	1	1	1	0	1	0	1	0	1	9	2	0	0	0	0	10	10	9	9	0	0	1	1	3	1	2019-04-20	2019-05-05	1	3	0		0	0	0	1	0	0
1029	8	Son	1	19	4	2	0	1	0	1	0	1	0	1	0	1	0	1	0	1	10	5	0	0	0	0	2.5	2.5	2	2	0	0	0.5	0.5	2	1	2019-04-20	2019-05-05	0	0	0		0	0	0	1	0	0
[truncated: 24 more columns]
